# Supplementary material for: Role of Glutathione in Buffering Excess Intracellular Copper in Streptococcus pyogenes
Source: mBio. 2020 Dec 1;11(6):e02804-20. doi: 10.1128/mBio.02804-20 (PMC7733945; doi:10.1128/mBio.02804-20)
Supplement: DATA SET S2 [file mBio.02804-20-sd002.xlsx]

## Sheet: 2A. CDM-Glu Composition
Supporting Dataset 2A. Detailed composition of growth medium used in this study.
CDM-Glucose recipe				Final composition of CDM-Glucose						RPMI 1640 medium (Thermo Scientific cat no. 11875085)					100X BME Vitamins solution (Sigma cat no. B6891)							Nucleobases recipe
This medium was prepared fresh each day.										Media components from the manufacturer: https://www.thermofisher.com/order/catalog/product/11875085					Media components from the manufacturer: https://www.sigmaaldrich.com/catalog/product/sigma/b6891
				Components	M.wt.	Concentration																Component*	Volume (mL)	Supplier
Component	Volume	Supplier				mg/L	mM	µM		Component	M.wt.	Concentration			Component	Concentration (g/L)						Guanine (25 mg/mL)	25	Sigma cat. no G11950
RPMI 1640 base	50 mL	Thermo Scientific cat no. 11875085		Amino Acids								mg/L	mM		D-biotin	0.1						Uracil (50 mg/mL)	12.5	Sigma cat. no U0750
Na-MOPS pH 7.4 (1 M)	2.5 mL	Sigma cat. no M1254		Glycine	75	10	0.133333	133.333		Amino Acids					choline chloride	0.1						Adenine (12.5 mg/mL)	10	Sigma cat. no A11500
D-glucose (20 w/v %)	1.25 mL	Sigma cat. no. G5767		L-Arginine	174	200	1.14943	1149.43		Glycine	75	10	0.133333		folic acid	0.1						Water	2.5
BME Vitamins (100X)	0.5 mL	Sigma cat. no B6891		L-Asparagine	132	50	0.378788	378.788		L-Arginine	174	200	1.14943		myo-inositol	0.2						Total	50
Catalase (5 mg/mL)	0.5 mL	Sigma cat. no C9322		L-Aspartic acid	133	20	0.150376	150.376		L-Asparagine	132	50	0.378788		niacinamide	0.1
Nucleobases	100 µL			L-Cystine 2HCl	313	65	0.207668	207.668		L-Aspartic acid	133	20	0.150376		pABA	0						Each component was dissolved separately in a minimum amount of 1 M NaOH and diluted in water to prepare a stock solution.
				L-Glutamic Acid	147	20	0.136054	136.054		L-Cystine 2HCl	313	65	0.207668		D-pantothenic acid.1/2Ca	0.1						The different stock solutions were subsequently mixed to compose the final nucleobases mix.
				L-Glutamine	146	300	2.05479	2054.79		L-Glutamic Acid	147	20	0.136054		pyridoxal.HCl	0.1						The final mix was kept at -20 C in aliquots.
				L-Histidine	155	15	0.0967742	96.7742		L-Glutamine	146	300	2.05479		pyridoxine.HCl	0
				L-Hydroxyproline	131	20	0.152672	152.672		L-Histidine	155	15	0.0967742		riboflavin	0.01
				L-Isoleucine	131	50	0.381679	381.679		L-Hydroxyproline	131	20	0.152672		thiamine.HCl	0.1
				L-Leucine	131	50	0.381679	381.679		L-Isoleucine	131	50	0.381679		vitamin B12	0
				L-Lysine hydrochloride	183	40	0.218579	218.579		L-Leucine	131	50	0.381679		KCl	0
				L-Methionine	149	15	0.100671	100.671		L-Lysine hydrochloride	183	40	0.218579		KH2PO4 (anhyd)	0
				L-Phenylalanine	165	15	0.0909091	90.9091		L-Methionine	149	15	0.100671		NaCl	8.5
				L-Proline	115	20	0.173913	173.913		L-Phenylalanine	165	15	0.0909091		NAa2HPO4 (anhyd)	0
				L-Serine	105	30	0.285714	285.714		L-Proline	115	20	0.173913
				L-Threonine	119	20	0.168067	168.067		L-Serine	105	30	0.285714
				L-Tryptophan	204	5	0.0245098	24.5098		L-Threonine	119	20	0.168067
				L-Tyrosine disodium salt dihydrate	261	29	0.111111	111.111		L-Tryptophan	204	5	0.0245098
				L-Valine	117	20	0.17094	170.94		L-Tyrosine disodium salt dihydrate	261	29	0.111111
				Vitamins						L-Valine	117	20	0.17094
				Biotin	244	1.2	0.00491803	4.91803		Vitamins
				Choline chloride	140	4	0.0285714	28.5714		Biotin	244	0.2	0.000819672
				D-Calcium pantothenate	477	1.25	0.00262055	2.62055		Choline chloride	140	3	0.0214286
				Folic Acid	441	2	0.00453515	4.53515		D-Calcium pantothenate	477	0.25	0.000524109
				Niacinamide	122	2	0.0163934	16.3934		Folic Acid	441	1	0.00226757
				Para-Aminobenzoic Acid	137	1	0.00729927	7.29927		Niacinamide	122	1	0.00819672
				Pyridoxine hydrochloride	206	1	0.00485437	4.85437		Para-Aminobenzoic Acid	137	1	0.00729927
				Pyridoxal hydrochloride	203.62	1	0.00491111	4.91111		Pyridoxine hydrochloride	206	1	0.00485437
				Riboflavin	376	0.3	0.000797872	0.797872		Riboflavin	376	0.2	0.000531915
				Thiamine hydrochloride	337	2	0.00593472	5.93472		Thiamine hydrochloride	337	1	0.00296736
				Vitamin B12	1355	0.005	3.69004e-06	0.00369004		Vitamin B12	1355	0.005	3.69004e-06
				i-Inositol	180	37	0.205556	205.556		i-Inositol	180	35	0.194444
				Inorganic Salts						Inorganic Salts
				Calcium nitrate (Ca(NO3)2 4H2O)	236	100	0.423729	423.729		Calcium nitrate (Ca(NO3)2 4H2O)	236	100	0.423729
				Magnesium Sulfate (MgSO4) (anhyd.)	120	48.84	0.407	407		Magnesium Sulfate (MgSO4) (anhyd.)	120	48.84	0.407
				Potassium Chloride (KCl)	75	400	5.33333	5333.33		Potassium Chloride (KCl)	75	400	5.33333
				Sodium Bicarbonate (NaHCO3)	84	2000	23.8095	23809.5		Sodium Bicarbonate (NaHCO3)	84	2000	23.8095
				Sodium Chloride (NaCl)	58	6085	104.914	104914		Sodium Chloride (NaCl)	58	6000	103.448
				Sodium Phosphate dibasic (Na2HPO4) anhydrous	142	800	5.6338	5633.8		Sodium Phosphate dibasic (Na2HPO4) anhydrous	142	800	5.6338
				Other Components						Other Components
				D-Glucose (Dextrose)	180	7000	38.8889	38888.9		D-Glucose (Dextrose)	180	2000	11.1111
				Glutathione (reduced)	307	0.1	0.000325733	0.325733		Glutathione (reduced)	307	0.1	0.000325733
				Phenol Red	376.4	5	0.0132837	13.2837		Phenol Red	376.4	5	0.0132837
				Uracil	112.09	0.025	0.000223035	0.223035
				Guanine	151.13	0.025	0.00016542	0.16542
				Adenine	135.13	0.05	0.000370014	0.370014

## Sheet: 2B. Primers, Strains, Plasmids
Supporting Dataset 2B. List of primers, strains, and plasmids used in this study.
Primers.						Strains.
Primers were designed using the genome sequence of S. pyogenes MGAS5005 as template (NCBI GenBank Accession No CP000017.2).
Primers were purchased from Sigma.						Bacterial strains	Description	Reference
						Escherichia coli
Amplicon name	Primer name	Sequence	Locus Tag of target gene	Amplicon size (bp)		MC1061	E. coli laboratory cloning strain	1
qPCR						Streptococcus pyogenes
adcAII (lmb)	adcAII-qPCR-F	AGGTTGATGTGTTTGAAGCG	M5005_Spy1711	106		5448	S. pyogenes invasive M1T1 strain	2
	adcAII-qPCR-R	GGGTCATAAAGTGTCGCAGG				5448ΔcopA	S. pyogenes 5448 copA::kan deletion mutant	This study
cadD	cadD-qPCR-F	TCTGATGGAGAAGCTATTGCC	M5005_Spy1817	102		5448ΔcopA+	S. pyogenes 5448 copA+ marker rescue mutant	This study
	cadD-qPCR-R	ATTGTCAGCACCACAACTTGC
copA	copA-qPCR-F	TGGTCTCAGGTCTTGTGGTC	M5005_Spy1405	97
	copA-qPCR-R	GTTGCAGAAATGGAGGAAGCC
holB	holB-qPCR-F	CATAGTAATCGTAGTGGGTTTCGC	M5005_Spy1835	91
	holB-qPCR-R	CATTTGAAGTCTGCTTAGAACGTG
siaA	siaA-qPCR-F	TGTTGAGGGCATGTACCAGTC	M5005_Spy1528	93
	siaA-qPCR-R	TAGTCCTGGTATTGCTGGCG				Plasmids.
tufA	tufA-qPCR-F	GGACCAATGCCACAAACTCG	M5005_Spy0508	109
	tufA-qPCR-R	GCAACTCTTCGTCATCAACAAGG				Plasmids	Description	Reference
copY	copY-qPCR-F	GTCTTATCGGCAAGGAAGAGC	M5005_Spy1406	108		pHY304	Temperature sensitive shuttle plasmid::EmR	3
	copY-qPCR-R	TGTTGCCGCTGACAAATACC				pHY304-copAKO	pHY304 + copA knockout construct inserted at the XhoI and EcoRI site	This study
copZ	copZ-qPCR-F	GCAATCGGTCCAGGTAAATTTGG	M5005_Spy1404	92
	copZ-qPCR-R	TGGTATCCTTCAAAGCACGC
copX	copX-qPCR-F	CTGACGTTAGCAGGTGTGTTCC	M5005_Spy1403	90
	copX-qPCR-R	AGTGCATCGTCCTTAAACACC
gapA (plr)	gapA-check-F	gtagttaaagttggtattaacgg	M5005_Spy0233	1008
	gapA-check-R	tttagcaatttttgcgaagtactca
Mutant construction
copA	copA KO-F1	ccggcCTCGAGccaaaaattcaatgcctacg	M5005_Spy1405	597
	copA KO-R1	taactataaactatttaaataacagattccctgcgattaaaaggaaaa
copA	copA KO-F2	cgtatgtattcaaatatatcctcctcagcacaagaggcacaactca	M5005_Spy1405	674
	copA KO-R2	ccggcGAATTCtcgaataggatgtttcaagggta
kanR	kan-F	TATGTTATACGCCAACTTTG	-
	kan-R	CTAAAACAATTCATCCAGTAA
REFERENCES
1. Casadaban MJ, Cohen SN. 1980. Analysis of gene control signals by DNA fusion and cloning in Escherichia coli. Journal of Molecular Biology 138:179–207.
2. Chatellier S, Ihendyane N, Kansal RG, Khambaty F, Basma H, Norrby-Teglund A, Low DE, McGeer A, Kotb M. 2000. Genetic Relatedness and Superantigen Expression in Group A Streptococcus Serotype M1 Isolates from Patients with Severe and Nonsevere Invasive Diseases. Infect Immun 68:3523–3534.
3. Pritzlaff CA, Chang JCW, Kuo SP, Tamura GS, Rubens CE, Nizet V. 2001. Genetic basis for the β-haemolytic/cytolytic activity of group B Streptococcus. Molecular Microbiology 39:236–248.

## Sheet: 2C. Values for model
Supporting Dataset 2C. Values used to generate the model in Supporting Figure 7B.
Protein		CueR	CopY	CsoR
Dissociation constants
	K1	-	3.98107e+16	1e+21	M
KMe OFF DNA	1/K1	3.3e-19	2.51189e-17	1e-21	M
	K3	-	10000000	31000000	M
KDNAapo	1/K3	3.2e-08	1e-07	3.22581e-08	M
	K4	-	500000	2900000	M
KDNAMe	1/K4	3.8e-07	2e-06	3.44828e-07	M
Protein Abundance
P0 (without metal)		24	20	20	multimers	<---- no literature data for CopY or CsoR. The arbitrary value of 20 multimers was used in the model.
P1 (supplemented metal)		41	20	20	multimers
DNA abundance
DNA targets per cell		3	2	1	targets	<---- no literature data for CsoR, so 1 cso box was assumed.
Cell volume		1e-15	1e-15	1e-15	liters	<---- assumed to be 1 fL for all organisms
